# Supplementary material for: The yeast prefoldin-like URI-orthologue Bud27 associates with the RSC nucleosome remodeler and modulates transcription
Source: Nucleic Acids Res. 2014 Jul 31;42(15):9666–76. doi: 10.1093/nar/gku685 (PMC4150788; doi:10.1093/nar/gku685)
Supplement: SUPPLEMENTARY DATA [file supp_gku685_nar-03668-a-2013-File008.zip]

Archive with 5 entries (5 files):
- FigS4  junio2014.tif
- Figure captions _Tables S1-S3 JULIO2014.docx
- FigS1 junio2014.tif
- FigS2  junio2014.tif
- FigS3  junio2014.tif
